# Supplementary material for: Estimating the Effect of Motivational Interventions in Patients with Eating Disorders: A Systematic Review and Meta-Analysis
Source: J Pers Med. 2022 Apr 4;12(4):577. doi: 10.3390/jpm12040577 (PMC9028385; doi:10.3390/jpm12040577)
Supplement: Supplementary file 1 [file jpm-12-00577-s001.zip]

Archive with 1 entries (1 files):
- jpm-1628160-Supplementary.pdf
